# Supplementary material for: Parental Stress, Learned Helplessness, and Perceived Social Support in Mothers of Children with Hearing Loss and Mothers of Typically Developing Children
Source: Audiol Res. 2024 Dec 25;15(1):1. doi: 10.3390/audiolres15010001 (PMC11755561; doi:10.3390/audiolres15010001)
Supplement: Supplementary file 1 [file audiolres-15-00001-s001.zip]

Archive with 1 entries (1 files):
- audiolres-3204352-supplementary.xlsx
