# Supplementary material for: Parental Stress, Learned Helplessness, and Perceived Social Support in Mothers of Children with Hearing Loss and Mothers of Typically Developing Children
Source: Audiol Res. 2024 Dec 25;15(1):1. doi: 10.3390/audiolres15010001 (PMC11755561; doi:10.3390/audiolres15010001)
Supplement: Supplementary file 1 [file audiolres-15-00001-s001.zip › audiolres-3204352-supplementary.xlsx]

## Sheet: Raw_Data
Group	Motherseducation	Mothersoccupation	Fatherseducation	Fathersoccupation	Ageofchildmonths	Numberofchildren	Birthorder	Typeoffamily	PerceivedSocialSupportFriends	PerceivedSocialSupportFamily	PerceivedSocialSupportTotal	LearnedHelplessness	ParentalStress	Age of identification of hearing loss in months	Age of amplification in months
1	1	2	3	1	18	2	2	2	10	16	26	42	24
1	3	7	2	3	38	2	1	1	14	14	28	43	24
1	4	7	3	1	16	2	2	2	12	14	26	38	26
1	2	1	4	1	48	2	1	2	14	17	31	40	27
1	2	2	2	3	15	1	1	1	11	3	14	49	40
1	3	7	1	2	23	1	1	1	14	14	28	43	36
1	3	7	5	4	12	2	3	1	6	5	11	49	43
1	2	7	2	4	17	1	1	1	10	15	25	51	26
1	3	7	3	3	29	2	1	2	12	12	24	47	33
1	2	7	1	2	12	1	1	1	8	11	19	44	26
1	4	7	5	6	41	2	2	2	14	15	29	49	39
1	3	7	3	3	25	2	3	1	9	11	20	36	22
1	3	7	3	3	22	1	1	1	12	7	19	45	30
1	3	7	5	4	34	1	1	2	11	16	27	57	37
1	4	7	5	3	34	2	4	1	14	15	29	39	23
1	3	7	3	8	12	1	1	2	10	9	19	47	46
1	4	7	4	8	14	1	1	2	14	14	28	47	27
1	3	7	4	3	49	1	1	2	11	16	27	41	26
1	3	3	3	3	32	2	1	1	14	12	26	44	45
1	4	7	4	8	30	2	2	2	6	16	22	46	31
1	3	2	3	4	57	2	1	1	18	19	37	46	40
1	3	7	5	4	23	2	4	2	4	9	13	49	44
1	3	7	3	8	15	1	1	2	10	13	23	50	34
1	4	7	5	6	57	2	2	1	19	15	34	39	34
1	4	7	4	3	50	1	1	2	11	15	26	46	26
1	4	7	4	4	16	1	1	2	10	9	19	47	37
1	2	3	2	8	33	1	1	1	13	16	29	42	24
1	3	2	3	3	13	1	1	2	12	15	27	36	29
1	5	7	3	3	51	2	2	2	8	15	23	43	28
1	3	7	3	2	15	1	1	1	11	14	25	47	46
1	3	7	2	4	14	1	1	1	7	13	20	33	23
1	3	7	1	4	17	1	1	1	7	13	20	59	30
1	4	7	5	4	38	1	1	1	4	4	8	59	31
1	4	7	4	3	36	1	1	1	13	10	23	55	32
1	3	7	3	2	16	1	1	2	3	7	10	53	40
1	3	7	2	3	36	2	2	2	9	15	24	51	38
1	3	2	2	4	32	1	1	1	7	14	21	47	36
1	3	2	3	4	16	2	2	1	7	14	21	47	26
1	2	7	2	3	26	1	1	2	8	13	21	45	34
1	3	7	3	8	51	2	1	1	5	15	20	47	40
1	4	7	4	6	43	1	1	1	8	10	18	41	23
1	3	7	3	3	30	2	1	1	16	15	31	48	40
1	1	7	3	4	66	2	1	1	13	14	27	46	30
1	3	7	4	4	29	1	1	1	5	12	17	45	27
1	4	7	5	4	13	1	1	2	15	19	34	51	47
1	2	4	2	1	50	2	1	1	14	15	29	45	23
1	2	4	4	3	29	2	2	1	13	14	27	50	34
1	2	3	4	3	19	1	1	1	10	15	25	44	23
1	3	3	3	2	12	1	1	1	15	14	29	38	31
1	3	7	3	1	59	2	1	2	7	13	20	40	30
1	2	7	3	1	51	1	1	1	8	16	24	39	22
1	2	7	2	2	26	1	1	2	1	11	12	50	40
1	3	7	4	2	18	1	1	1	7	16	23	46	33
1	4	2	3	3	14	1	1	1	15	15	30	42	26
1	3	2	4	4	14	1	1	1	12	14	26	42	21
1	3	2	2	4	26	1	1	2	8	11	19	48	45
1	2	7	3	2	40	1	1	1	12	16	28	44	47
1	3	3	4	4	95	2	1	2	19	20	39	50	56
1	4	7	4	4	28	2	2	1	12	14	26	51	47
1	2	2	4	4	23	2	1	2	13	15	28	44	35
1	3	7	4	6	59	1	1	1	16	20	36	49	44
1	2	2	3	8	80	2	1	1	12	17	29	48	51
1	3	7	3	3	72	2	1	1	11	15	26	46	30
1	3	2	2	3	39	1	1	1	17	16	33	35	25
1	3	7	2	2	31	1	1	2	12	13	25	50	23
1	3	7	3	3	64	1	1	1	15	16	31	44	30
1	2	2	2	1	68	1	1	1	13	14	27	44	33
1	3	2	2	2	36	1	1	1	14	18	32	45	24
1	2	4	4	5	146	2	1	1	15	16	31	38	33
1	3	7	3	4	53	2	1	1	13	16	29	41	32
1	3	2	5	3	85	1	1	1	10	17	27	57	29
1	3	3	3	3	50	1	1	1	8	2	10	45	37
1	3	2	3	3	37	1	1	1	12	17	29	35	25
1	3	7	3	3	40	1	1	1	11	15	26	50	39
1	3	7	3	3	95	2	2	1	13	15	28	49	36
1	4	7	4	3	93	1	1	2	9	6	15	44	44
1	4	7	4	4	96	2	1	2	12	9	21	52	46
1	1	1	2	2	106	2	1	2	15	4	19	45	46
1	3	3	3	3	58	1	1	1	8	16	24	31	25
1	3	2	3	3	30	1	1	1	14	15	29	42	29
1	3	7	3	4	105	2	2	2	12	10	22	50	41
1	3	7	3	3	65	1	1	1	9	10	19	47	31
1	3	7	2	4	76	2	2	1	16	15	31	43	24
1	3	2	3	4	55	1	1	1	11	16	27	45	37
1	4	7	4	3	74	2	2	1	14	13	27	45	23
1	3	4	3	3	82	2	2	1	16	15	31	36	28
1	3	2	3	3	54	2	2	2	13	15	28	51	29
1	2	2	3	4	94	2	2	1	14	18	32	30	25
1	2	3	2	3	36	1	1	1	12	16	28	45	32
1	3	7	3	6	60	1	1	2	16	16	32	51	37
2	5	7	5	7	142	2	4	1	8	6	14	48	31	3	36
2	4	2	4	4	116	2	2	1	6	13	19	41	41	6	96
2	4	7	5	6	33	2	2	2	2	14	16	47	26	3	28
2	3	7	3	4	33	1	1	2	12	16	28	42	31	9	24
2	5	7	5	6	122	2	2	1	1	5	6	48	35	12	84
2	3	7	2	3	35	1	1	1	15	11	26	41	45	8	12
2	3	7	5	4	34	2	1	2	9	13	22	58	33	3	24
2	3	7	4	4	29	1	1	2	5	7	12	44	35	6	20
2	5	7	5	6	120	2	3	1	11	13	24	47	38	0	18
2	5	7	5	3	40	2	2	2	8	7	15	47	32	2	24
2	2	2	4	4	108	1	1	2	12	11	23	37	23	42	42
2	3	7	5	2	35	1	1	1	1	5	6	51	39	1	16
2	4	7	3	3	46	2	3	1	5	15	20	59	36	7	18
2	4	7	5	4	50	2	3	1	14	16	30	45	28	8	21
2	4	7	5	6	67	2	3	1	2	7	9	42	34	9	10
2	5	7	5	4	122	2	1	1	12	6	18	46	45	12	12
2	4	7	3	8	117	2	2	1	10	14	24	47	38	24	36
2	4	7	4	4	58	2	2	2	6	14	20	48	25	12	36
2	3	7	3	4	35	1	1	1	3	15	18	41	33	7	9
2	3	7	4	4	98	2	2	2	5	18	23	47	33	6	24
2	3	7	3	3	106	2	3	2	3	11	14	46	25	36	36
2	3	7	4	6	92	2	1	1	13	12	25	46	36	10	24
2	5	7	5	6	118	2	2	1	17	17	34	45	41	8	12
2	3	7	5	6	41	2	2	1	8	16	24	44	28	12	30
2	5	7	5	4	92	2	3	1	9	13	22	50	39	12	24
2	5	7	5	5	61	2	2	1	4	7	11	35	27	12	48
2	3	7	3	4	125	1	1	1	4	13	17	46	40	12	36
2	4	7	4	8	83	2	2	1	6	9	15	40	32	24	48
2	3	7	4	6	37	1	1	2	8	11	19	44	36	5	24
2	4	7	5	4	38	1	1	2	15	14	29	45	37	18	24
2	3	7	5	4	149	1	1	1	7	12	19	51	38	48	72
2	5	7	4	4	138	2	1	1	0	13	13	44	45	10	36
2	3	7	3	3	121	2	2	1	6	15	21	43	43	4	24
2	4	7	4	6	55	2	2	2	9	2	11	51	47	0	3
2	2	7	2	5	16	1	1	2	14	15	29	39	24	0	9
2	3	4	2	3	46	2	1	2	6	12	18	49	43	0	26
2	4	4	5	8	64	2	3	2	10	15	25	52	32	18	24
2	4	7	3	4	55	1	1	2	11	9	20	36	25	9	17
2	3	7	3	5	30	1	1	1	14	14	28	52	24	3	4
2	4	7	5	8	52	1	1	2	0	0	0	50	36	3	4
2	3	7	2	2	59	1	1	1	2	15	17	43	35	30	36
2	5	7	5	8	41	2	2	2	4	14	18	51	37	28	33
2	4	7	5	4	54	1	1	1	11	3	14	49	28	12	18
2	3	4	3	3	25	1	1	1	9	14	23	42	31	6	18
2	3	7	3	6	39	2	1	1	0	14	14	43	41	18	27
2	4	7	4	6	12	2	2	1	9	15	24	46	40	1	4
2	3	7	3	4	37	1	1	2	4	11	15	46	30	1	3
2	2	7	3	4	29	1	1	2	5	9	14	42	31	10	14
2	3	7	4	4	31	1	1	2	15	13	28	47	42	0	4
2	4	7	3	4	80	1	1	1	12	13	25	50	30	0	24
2	2	7	3	8	79	1	1	1	9	11	20	47	33	12	16
2	4	7	4	4	73	2	2	2	8	11	19	46	34	6	11
2	3	7	5	6	43	2	2	2	9	11	20	44	24	26	35
2	4	7	3	8	65	1	1	2	6	4	10	47	24	5	24
2	4	7	4	8	69	1	1	2	7	6	13	55	26	0	18
2	3	7	4	4	14	1	1	2	1	14	15	48	33	2	6
2	4	7	4	6	72	2	2	1	4	15	19	52	44	24	27
2	4	7	4	6	61	1	1	1	2	9	11	44	29	1	6
2	3	7	3	4	52	2	2	2	4	4	8	47	28	0	6
2	1	7	2	4	35	1	1	2	14	14	28	47	37	0	15
2	3	2	4	4	38	1	1	1	11	15	26	38	26	0	3
2	3	7	4	4	64	1	1	2	4	2	6	49	48	12	24
2	4	7	4	7	42	1	1	2	1	14	15	44	27	0	6
2	2	7	4	8	60	1	1	2	0	12	12	35	21	2	11
2	2	7	4	3	48	1	1	2	5	7	12	49	28	8	15
2	5	7	5	4	42	2	2	2	0	5	5	53	40	24	30
2	2	7	3	8	62	1	1	2	11	14	25	44	30	0	8
2	3	7	3	4	63	1	1	2	5	8	13	45	46	9	18
2	3	7	3	3	48	1	1	1	11	12	23	45	42	3	8
2	3	7	4	6	17	2	2	1	10	14	24	32	26	6	9
2	2	7	3	3	69	2	2	1	7	12	19	45	31	24	34
2	4	7	4	4	76	2	1	2	2	11	13	48	37	12	24
2	4	7	4	3	62	1	1	2	6	3	9	42	35	3	7
2	3	7	3	3	39	1	1	1	11	10	21	38	39	1	4
2	3	7	4	4	39	1	1	2	9	13	22	41	32	9	15
2	3	7	2	2	47	2	1	1	3	13	16	53	35	8	8
2	3	7	3	4	62	1	1	1	1	3	4	60	48	24	36
2	3	7	3	7	24	2	2	2	5	7	12	49	33	6	19
2	2	7	3	3	54	1	1	1	9	14	23	48	33	6	29
2	4	7	5	8	37	1	1	1	1	1	2	46	52	4	6
2	2	7	3	3	73	2	1	2	7	7	14	54	47	12	36
2	3	7	4	8	65	2	2	2	5	9	14	44	43	6	24
2	5	7	5	4	46	1	1	1	14	15	29	47	36	3
2	4	7	2	4	74	2	2	1	7	13	20	42	26	6	9
2	4	7	5	4	50	1	1	1	12	14	26	44	37	2	12
2	5	7	5	6	75	2	2	1	3	9	12	52	37	12	24
2	4	7	3	4	74	2	1	1	3	4	7	52	42	0	4
2	3	7	4	6	72	2	2	2	8	17	25	52	34	2	12
2	2	7	3	4	56	1	1	2	0	5	5	46	24	24	26
2	3	7	3	4	58	2	1	2	3	14	17	41	25	12	34
2	4	4	4	8	61	2	2	1	7	11	18	44	24	6	8
2	3	7	4	6	63	2	1	2	11	14	25	48	41	10	11
2	4	4	3	7	73	2	2	1	11	14	25	41	35	6	24
2	5	7	2	6	58	2	2	1	4	15	19	48	37	0	7
2	5	7	5	4	48	2	2	1	0	13	13	52	39	18	21
2	3	3	3	3	48	2	2	2	13	15	28	45	41	2	10
2	3	7	3	2	27	2	2	1	15	16	31	45	39	12	20
2	3	7	5	4	80	1	1	1	12	13	25	52	28	8	28
2	3	7	3	4	52	2	2	2	7	3	10	52	39	12	17
2	3	7	3	4	63	1	1	1	4	7	11	53	36	0	3

## Sheet: Data_notes
Group
1	Mothers of Typically Developing Children
2	Mothers of Children with Hearing Loss
Education
1	Profession or Honours	Doctors, Dentists, PhD holders, Nurses, physiotherapists
2	Post graduates	MBA
3	Graduates	PG diploma
4	Plus 2/diploma	ITI
5	10th or less
Occupation
1	Legislators, senior officials and managers,Income tax officer
2	Professionals (Doctors, Dentists, Nurses, physiotherapists, Teachers)
3	Technicians and associate professionals (business,hoteliers, engineers, pharmacists, self employed, radiographer, police)
4	Clerks, Skilled workers and shop and market sales workers (Mucisian, Beautician, Drivers, medical representative, military, government servent)
5	Agricultural and fishery workers
6	Business/Self employed
7	Unemployed
8	Could not ascertain/retired/not mentioned
Number of children
1	one child
2	more than one child
Type of family
1	Nulcear family
2	Joint Family
